# Supplementary material for: Charging of Vitreous Samples in Cryogenic Electron Microscopy Mitigated by Graphene
Source: ACS Nano. 2023 Aug 2;17(16):15836–46. doi: 10.1021/acsnano.3c03722 (PMC10448747; doi:10.1021/acsnano.3c03722)
Supplement: Supplementary file 2 — nn3c03722_si_002.zip [file nn3c03722_si_002.zip]

Archive with 22 entries (22 files):
- S10_Movie_UF_underfocus_stagemove.mp4
- S11_Movie_QF_graphene_overfocus.mp4
- S12_Movie_QF_graphene_underfocus.mp4
- S13_Movie_UF_graphene_overfocus.mp4
- S14_Movie_UF_graphene_underfocus.mp4
- S15_Moive_QF_graphene_overfocus_movestage.mp4
- S16_Movie_QF_graphene_underfocus_movestage.mp4
- S17_Movie_UF_graphene_overfocus_movestage.mp4
- S18_Movie_UF_graphene_underfocus_movestage.mp4
- S19_Movie_QF_small2large.mp4
- S1_Movie_QF_overfocus.mp4
- S20_Movie_QF_large2small.mp4
- S21_Movie_QF_graphene_small2large.mp4
- S22_Movie_QF_graphene_large2small.mp4
- S2_Movie_UF_overfocus.mp4
- S3_Movie_QF_underfocus.mp4
- S4_Movie_UF_underfocus.mp4
- S5_Movie_Xgrating_overfocus.mp4
- S6_Movie_Xgrating_underfocus.mp4
- S7_Movie_QF_overfocus_stagemove.mp4
- S8_Movei_QF_underfocus_stagemove.mp4
- S9_Movie_UF_overfocus_stagemove.mp4
